# Supplementary material for: Critical closing pressure as a new hemodynamic marker of cerebral small vessel diseases burden
Source: Front Neurol. 2023 Mar 21;14:1091075. doi: 10.3389/fneur.2023.1091075 (PMC10071665; doi:10.3389/fneur.2023.1091075)
Supplement: Supplementary file 2 [file Table_2.XLS]

## Sheet: CSVD sub-scores
NO.	LI score	WMH score	PVS score	CMB score	CSVD score
1	1	1	0	0	2
2	1	1	0	0	2
3	1	1	1	1	4
4	1	1	1	0	3
5	1	1	1	1	4
6	1	1	1	0	3
7	1	1	0	0	2
8	0	1	1	0	2
9	1	1	1	1	4
10	1	1	1	1	4
11	1	1	1	1	4
12	1	1	1	0	3
13	1	1	1	0	3
14	1	1	1	0	3
15	1	1	0	1	3
16	1	1	0	0	2
17	1	1	0	0	2
18	0	1	1	1	3
19	1	1	1	0	3
20	1	1	0	0	2
21	1	1	1	0	3
22	1	1	0	0	2
23	1	1	0	1	3
24	0	1	0	0	1
25	0	1	1	0	2
26	1	1	0	0	2
27	0	1	1	0	2
28	0	1	1	0	2
29	1	1	1	1	4
30	1	1	0	0	2
31	1	1	0	0	2
32	1	1	0	0	2
33	1	1	0	1	3
34	1	1	0	0	2
35	0	1	1	0	2
36	0	1	1	0	2
37	1	1	1	0	3
38	0	1	0	0	1
39	0	1	1	0	2
40	0	1	1	1	3
41	1	1	1	1	4
42	1	1	1	0	3
43	1	1	0	0	2
44	0	1	0	0	1
45	0	1	0	0	1
46	0	1	1	0	2
47	0	1	0	0	1
48	1	1	0	0	2
49	1	1	0	0	2
50	1	0	0	0	1
51	1	0	1	0	2
52	1	0	1	0	2
53	1	0	1	0	2
54	1	0	1	0	2
55	1	0	1	0	2
56	1	0	1	1	3
57	1	0	1	0	2
58	1	1	1	1	4
59	1	0	1	0	2
60	1	0	1	1	3
61	1	0	0	0	1
62	1	0	1	0	2
63	1	0	0	0	1
64	1	0	1	0	2
65	1	0	1	0	2
66	1	0	1	0	2
67	1	0	1	0	2
68	1	0	1	0	2
69	1	0	1	0	2
70	1	0	0	0	1
71	1	0	0	0	1
72	1	0	1	0	2
73	1	0	0	0	1
74	1	0	1	0	2
75	1	0	0	0	1
76	1	0	1	0	2
77	1	0	1	0	2
78	1	0	0	0	1
79	1	0	0	0	1
80	1	0	0	0	1
81	1	0	1	0	2
82	1	0	1	0	2
83	1	0	0	0	1
84	1	0	1	0	2
85	1	0	1	0	2
86	1	0	1	0	2
87	1	0	0	0	1
88	1	0	1	0	2
89	1	0	0	0	1
90	1	0	1	0	2
91	1	0	0	0	1
92	1	0	1	1	3
93	1	0	0	1	2
94	1	0	0	1	2
95	1	0	1	0	2
96	1	0	0	0	1
97	1	0	0	0	1
